# Supplementary material for: Anti-GQ1b Antibody Syndrome: A Clinician-Oriented Perspective on Diagnostics, Therapy, and Atypical Phenotypes—With an Illustrative 16-Case Institutional Series
Source: J Clin Med. 2026 Jan 19;15(2):801. doi: 10.3390/jcm15020801 (PMC12841706; doi:10.3390/jcm15020801)
Supplement: Supplementary file 1 [file jcm-15-00801-s001.zip]

Archive with 1 entries (1 files):
- jcm-4082844-supplementary.xlsx
