# Supplementary material for: Anti-GQ1b Antibody Syndrome: A Clinician-Oriented Perspective on Diagnostics, Therapy, and Atypical Phenotypes—With an Illustrative 16-Case Institutional Series
Source: J Clin Med. 2026 Jan 19;15(2):801. doi: 10.3390/jcm15020801 (PMC12841706; doi:10.3390/jcm15020801)
Supplement: Supplementary file 1 [file jcm-15-00801-s001.zip › jcm-4082844-supplementary.xlsx]

## Sheet: TableS1_Electrophysiology
Table S1
Modality	Normal Range (Applied ULN/LLN)	Operational Definitions
NCS-Motor
Median	DL ULN 4.4 ms; CV LLN 50 m/s; CMAP LLN 4.1 mV	Reduced: CMAP<LLN with response present; Absent: no CMAP despite proper technique.
Ulnar	DL ULN 4.0 ms; CV LLN 50 m/s; CMAP LLN 7.9 mV	Reduced/Absent as above.
Tibial	DL ULN 6.1 ms; CV LLN 41 m/s; CMAP LLN 4.4 mV	Reduced/Absent as above.
NCS-Sensory
Median	SNAP LLN 11 µV; CV LLN 50 m/s	Reduced: amplitude<LLN with present; Absent: no SNAP
Ulnar	SNAP LLN 10 µV; CV LLN 50 m/s	Reduced/Absent as above.
Sural	SNAP LLN 4 µV; CV LLN 40 m/s	Reduced/Absent as above.
F-wave
Median	Persistence LLN 60%	Reduced: persistence<LLN with present; Absent: inexcitable on ≥20 stimuli.
Tibial	Persistence LLN 90%	Reduced: persistence<LLN with present; Absent: inexcitable on ≥20 stimuli.
H-reflex	Hmax/Mmax LLN 0.35	Reduced: Hmax/Mmax<LLN with present; Absent: no H reflex.
SEP	N20 absolute latency 19–21 ms	Abnormal: N20 absolute latency>ULN or no reproducible N20 on ≥2 runs.
ABR	Interpeaks: I–III ULN 2.5 ms; III–V ULN 2.3 ms; I–V ULN 4.5 ms.	Abnormal: absolute/interpeak latencies>ULN or reduced/no wave amplitude.
*Notes: ULN; upper limit of normal, LLN; lower limit of normal, DL; distal latency, CV; conduction velocity, CMAP; compound muscle action potential, SNAP; sensory action nerve potential.
